# Supplementary material for: Identifying potential drugs for treating Cardiovascular-kidney metabolic syndrome via reverse network pharmacology
Source: Front Pharmacol. 2025 Jun 30;16:1627236. doi: 10.3389/fphar.2025.1627236 (PMC12256536; doi:10.3389/fphar.2025.1627236)
Supplement: Supplementary file 1 [file Table1.xlsx]

## Sheet: Sheet1
targets
PCSK9
DNMT1
SFTA3
IL4
PPARA
VWF
LEPR
F7
EGFR
IFNG
CD40
TIMP1
SCARB2
CCL5
TTR
NLRP3
PON1
LMNA
AGER
CETP
PGR-AS1
HMOX1
KCNQ1
TGFB1
ICAM1
ADRB2
AGTR1
PYGM
TLR2
PTH
BSCL2
HNF4A
SMAD5-AS1
MIR126
SERPINA1
ALMS1
BRAF
PMM2
PRKAG2
APOA1
NR1H4
FTO
MIR34A
LDLR
SLC17A5
RETN
HNF1A
KNG1
LIPA
SLC2A2
PTEN
FBN1
MYH9
LCAT
NPY
CD36
HMGCR
NPPA
PPARGC1A
ESR1
IL1A
C3
ARG1
GHRL
SOD2
TLR4
MIR143
ABCG5
MTTP
SOD2-OT1
LEP
TF
PLAT
DNM1L
AGT
CYP3A4
APOA2
H19
TMX2-CTNND1
GLA
ABCB4
ALB
CAT
LINC01672
GHR
LIPC
SLC2A1
IGF1
BDNF-AS
CST3
APOA5
MMP9
APOC3
GPT
CRP
XDH
CYP19A1
IL1B
CP
CDKN2B
RBP4
SOD1
HP
MIR145
ABCG8
BDNF
NFKB1
SREBF1
APP
GGT1
SELP
ADIPOQ
CFTR
APOE
PPARG
INS
REN
CXCL8
SPP1
CTNNB1
NOS2
TNF
LPL
WFS1
GCK
PDX1
IRS1
TNFRSF11B
MMP3
HAMP
MIR155
MIR146A
PNPLA2
CERNA3
LCN2
MIR214
SLCO1B1
AKT1
ENPP1
KCNJ11
CUBN
MPO
ACE
MTHFR
UGT1A1
NR3C2
MIR21
BRCA1
IL10
APOB
VEGFA
CBS
MIR122
F2
ABCA1
HNF1B
NOS3
EGF
LPA
CCL2
IGFBP3
FLT1
GNAS
CYP11B2
POMC
PLA2G7
TCF7L2
IL1RN
NPPB
FGF23
SERPINE1
IL6
INSR
EDN1
BMP2
MIR223
GYS1
G6PD
CCL3
VCAM1
IL17A
NR3C1
SELE
